# Supplementary material for: Altered folate metabolism disrupts auditory function from neonatal vocalizations to adult perceptual precision
Source: J Neurodev Disord. 2026 Apr 10;18:29. doi: 10.1186/s11689-026-09692-2 (PMC13191893; doi:10.1186/s11689-026-09692-2)
Supplement: Supplementary file 1 — Supplementary Material 1. [file 11689_2026_9692_MOESM1_ESM.xlsx]

## Sheet: All stat all syll16022026
Independent Samples T-Test and Mann-Whitney U test, effect of Mthfr genotype
Variable	Test	Statistic	df	p		Effect Size
Duration (sec)	Student's t	7.68	6282	< .00001	Cohen's d	0.214
	Mann-Whitney U	3550000		< .00001	Rank biserial correlation	0.1245
ISI (sec)	Student's t	-4.84	5496	< .00001	Cohen's d	-0.145
	Mann-Whitney U	2920000		0.00373	Rank biserial correlation	0.05
Start Frequency (Hz)	Student's t	3.9	6282	0.0001	Cohen's d	0.109
	Mann-Whitney U	3910000		0.02323	Rank biserial correlation	0.0365
End Frequency (Hz)	Student's t	-9.12	6282	< .00001	Cohen's d	-0.254
	Mann-Whitney U	3400000		< .00001	Rank biserial correlation	0.1623
Note. Hₐ μ 0 ≠ μ 1
Start Frequency (Figure 1a)
ANOVA - Start Frequency (Hz)
Factor	df	F	p
Genotype	1	24.24	< .00001
Session	1	8.05	0.00456
Genotype ✻ Session	1	50.32	< .00001
Post Hoc Tests
Genotype	Genotype	df	t	ptukey	pbonferroni	Cohen's d
0	1	6280	4.92	< .00001	< .00001	0.147
Session	Session	df	t	ptukey	pbonferroni	Cohen's d
1	2	6280	2.84	0.00456	0.00456	0.0845
Genotype ✻ Session
Genotype	Session	Genotype	Session	df	t	ptukey	pbonferroni	Cohen's d
WT	1	WT	2	6280	9.85	< .00001	< .00001	0.2956
		HET	1	6280	7.39	< .00001	< .00001	0.3577
		HET	2	6280	6.48	< .00001	< .00001	0.231
	2	HET	1	6280	1.3	0.5617	1	-0.0621
		HET	2	6280	-1.86	0.24357	0.3738	-0.0646
HET	1	HET	2	6280	-2.46	0.06579	0.08263	-0.1267
End Frequency (Figure 1b)
ANOVA - End Frequency (Hz)
Factor	df	F	p
Genotype	1	75.83	< .00001
Session	1	1.2	0.27351
Genotype ✻ Session	1	0.000481	0.98251
Post Hoc Tests
Genotype	Genotype	df	t	ptukey	pbonferroni	Cohen's d
0	1	6280	-8.71	< .00001	< .00001	-0.259
Session	Session	df	t	ptukey	pbonferroni	Cohen's d
1	2	6280	1.1	0.27351	0.27351	0.0326
Genotype ✻ Session
Genotype	Session	Genotype	Session	df	t	ptukey	pbonferroni	Cohen's d
WT	1	WT	2	6280	1.108	0.6845	1	0.0332
		HET	1	6280	-5.34	< .00001	< .00001	-0.2585
		HET	2	6280	-6.361	< .00001	< .00001	-0.2266
	2	HET	1	6280	-6.118	< .00001	< .00001	0.2917
		HET	2	6280	-7.501	< .00001	< .00001	-0.2598
HET	1	HET	2	6280	0.621	0.92531	1	0.0319
Duration (sec) (Figure 1c)
ANOVA - Duration (sec)
Factor	df	F	p
Genotype	1	48.356	< .00001
Session	1	0.338	0.56103
Genotype ✻ Session	1	1.821	0.17719
Post Hoc Tests
Genotype	Genotype	df	t	ptukey	pbonferroni	Cohen's d
WT	HET	6280	6.95	< .00001	< .00001	0.207
Session	Session	df	t	ptukey	pbonferroni	Cohen's d
1	2	6280	-0.581	0.56103	0.56103	-0.0173
Genotype ✻ Session
Genotype	Session	Genotype	Session	df	t	ptukey	pbonferroni	Cohen's d
WT	1	WT	2	6280	-1.916	0.22147	0.33273	-0.0575
		HET	1	6280	3.446	0.00322	0.00344	0.1668
		HET	2	6280	5.324	< .00001	< .00001	0.1897
	2	HET	1	6280	4.703	2e-05	2e-05	-0.2243
		HET	2	6280	7.135	< .00001	< .00001	0.2471
HET	1	HET	2	6280	0.445	0.97064	1	0.0229
Inter syllable interval (Figure 1d)
ANOVA - ISI (sec)
Factor	df	F	p
Genotype	1	36.42	< .00001
Session	1	5.7	0.01705
Genotype ✻ Session	1	19.38	1e-05
Post Hoc Tests
Genotype	Genotype	df	t	ptukey	pbonferroni	Cohen's d
0	1	5494	-6.04	< .00001	< .00001	-0.195
Session	Session	df	t	ptukey	pbonferroni	Cohen's d
1	2	5494	2.39	0.01705	0.01705	0.077
Genotype ✻ Session
Genotype	Session	Genotype	Session	df	t	ptukey	pbonferroni	Cohen's d
WT	1	WT	2	5494	-2.04	0.17484	0.25069	-0.0651
		HET	1	5494	-6.37	< .00001	< .00001	-0.337
		HET	2	5494	-3.1	0.01049	0.01167	-0.1178
	2	HET	1	5494	-5.21	< .00001	< .00001	0.2719
		HET	2	5494	-1.43	0.48345	0.92465	-0.0527
HET	1	HET	2	5494	3.91	0.00055	0.00057	0.2192
Mthfr+/+ - WT; Mthfr+/- - HET. Shaded cells indicate p<0.01
Post hoc comparisons are based on estimated marginal means
