# Supplementary material for: Altered folate metabolism disrupts auditory function from neonatal vocalizations to adult perceptual precision
Source: J Neurodev Disord. 2026 Apr 10;18:29. doi: 10.1186/s11689-026-09692-2 (PMC13191893; doi:10.1186/s11689-026-09692-2)
Supplement: Supplementary file 2 — Supplementary Material 2. [file 11689_2026_9692_MOESM2_ESM.xlsx]

## Sheet: Freq steps _ 1
Independent Samples T-Test and Mann-Whitney U test - Frequency steps (Syll 1) - Figure 2a
Variable	Test	Statistic	df	p		Effect Size
Duration (sec)	Student's t	-4.87	1721	< .00001	Cohen's d	-0.297
	Mann-Whitney U	194992		< .00001	Rank biserial correlation	0.157
Start Frequency (Hz)	Student's t	6.41	1721	< .00001	Cohen's d	0.391
	Mann-Whitney U	194938		< .00001	Rank biserial correlation	0.158
End Frequency (Hz)	Student's t	3.68	1721	0.00024	Cohen's d	0.225
	Mann-Whitney U	203141		0.00052	Rank biserial correlation	0.122
Note. Hₐ μ 0 ≠ μ 1
ANOVA - Start Frequency (Hz) Frequency steps
Factor	df	F	p
Genotype	1	49.5956	< .00001
Session	1	0.0231	0.87928
Genotype*Session	1	27.3326	< .00001
Post Hoc Comparisons
Genotype
Genotype	Genotype	df	t	ptukey	pbonferroni	Cohen's d
HET	WT	1719	-7.04	< .00001	< .00001	-0.454
Session
Session	Session	df	t	ptukey	pbonferroni	Cohen's d
1	2	1719	0.152	0.87928	0.87928	0.0098
Genotype * Session
Session	Genotype	Session	Genotype	df	t	ptukey	pbonferroni	Cohen's d
1	HET	1	WT	1719	-7.62	< .00001	< .00001	-0.792
		2	HET	1719	-2.79	0.02726	0.0319	-0.327
		2	WT	1719	-4.28	0.00012	0.00012	-0.445
	WT	2	HET	1719	6.06	< .00001	< .00001	-0.464
		2	WT	1719	6.47	< .00001	< .00001	0.347
2	HET	2	WT	1719	-1.53	0.42099	0.7605	-0.117
ANOVA - End Frequency (Hz) Frequency steps
Factor	df	F	p
Genotype	1	8.04	0.00464
Session	1	5.39	0.02033
Genotype * Session	1	1.74	0.18678
Post Hoc Comparisons
Genotype
Genotype	Genotype	df	t	ptukey	pbonferroni	Cohen's d
HET	WT	1719	-2.83	0.00464	0.00464	-0.183
Session
Session	Session	df	t	ptukey	pbonferroni	Cohen's d
1	2	1719	2.32	0.02033	0.02033	0.15
Genotype * Session
Session	Genotype	Session	Genotype	df	t	ptukey	pbonferroni	Cohen's d
1	HET	1	WT	1719	-0.941	0.78275	1	-0.0977
		2	HET	1719	2.003	0.18727	0.27212	0.235
		2	WT	1719	-0.318	0.98884	1	-0.0331
	WT	2	HET	1719	4.347	9e-05	9e-05	-0.3327
		2	WT	1719	1.205	0.62399	1	0.0646
2	HET	2	WT	1719	-3.499	0.00269	0.00287	-0.2681
ANOVA - Duration (sec) Frequency steps
Factor	df	F	p
Genotype	1	37.8	< .00001
Session	1	12.9	0.00035
Genotype * Session	1	24.2	< .00001
Post Hoc Comparisons
Genotype
Genotype	Genotype	df	t	ptukey	pbonferroni	Cohen's d
HET	WT	1719	6.15	< .00001	< .00001	0.397
Session
Session	Session	df	t	ptukey	pbonferroni	Cohen's d
1	2	1719	3.59	0.00035	0.00035	0.231
Genotype * Session
Session	Genotype	Session	Genotype	df	t	ptukey	pbonferroni	Cohen's d
1	HET	1	WT	1719	6.88	< .00001	< .00001	0.7138
		2	HET	1719	4.67	2e-05	2e-05	0.5485
		2	WT	1719	6.04	< .00001	< .00001	0.6279
	WT	2	HET	1719	-2.16	0.13498	0.18548	0.1653
		2	WT	1719	-1.6	0.37841	0.65766	-0.0859
2	HET	2	WT	1719	1.04	0.72781	1	0.0794
Mthfr+/+ - WT; Mthfr+/- - HET. Shaded cells indicate p<0.01
Post hoc comparisons are based on estimated marginal means

## Sheet: Composite_ 2
Independent Samples T-Test and Mann-Whitney U test - Composite (Syll 2) - Figure 2b
Variable		Statistic	df	p		Effect Size
Duration (sec)	Student's t	2.58	691	0.01016	Cohen's d	0.2164
	Mann-Whitney U	43856		0.02593	Rank biserial correlation	0.108
Start Frequency (Hz)	Student's t	-1.18	691	0.23821	Cohen's d	-0.0991
	Mann-Whitney U	37753		< .00001	Rank biserial correlation	0.232
End Frequency (Hz)	Student's t	-2.06	691	0.03943	Cohen's d	-0.1733
	Mann-Whitney U	41508		0.00131	Rank biserial correlation	0.156
Note. Hₐ μ 0 ≠ μ 1
ANOVA - Duration (time)
Factor	df	F	p
Genotype	1	7.28	0.00716
Session	1	1.51	0.21919
Genotype*Session	1	2.28	0.13171
Post Hoc Comparisons
Genotype
Genotype	Genotype	df	t	ptukey	pbonferroni	Cohen's d
HET	WT	689	-2.7	0.00716	0.00716	-0.242
Session
Session	Session	df	t	ptukey	pbonferroni	Cohen's d
1	2	689	-1.23	0.21919	0.21919	-0.11
Genotype*Session
Session	Genotype	Session	Genotype	df	t	ptukey	pbonferroni	Cohen's d
1	HET	1	WT	689	-0.761	0.87185	1	-0.1067
		2	HET	689	0.163	0.99845	1	0.0251
		2	WT	689	-2.391	0.07965	0.10229	-0.3526
	WT	2	HET	689	1.286	0.57226	1	-0.1318
		2	WT	689	-2.651	0.04083	0.04926	-0.2459
2	HET	2	WT	689	-3.366	0.00447	0.00484	-0.3777
Note. Comparisons are based on estimated marginal means

## Sheet: Two Syll_3
Independent Samples T-Test and Mann-Whitney U test - Two Syllable (Syll 3) - Figure 2d
Variable	Test	Statistic	df	p		Effect Size
Duration (sec)	Student's t	0.278	1263	0.78098	Cohen's d	0.0244
	Mann-Whitney U	81728		0.91478	Rank biserial correlation	0.00542
Start Frequency (Hz)	Student's t	4.752	1263	< .00001	Cohen's d	0.4169
	Mann-Whitney U	58094		< .00001	Rank biserial correlation	0.29303
End Frequency (Hz)	Student's t	-1.762	1263	0.07827	Cohen's d	-0.1546
	Mann-Whitney U	74208		0.05549	Rank biserial correlation	0.09693
Note. Hₐ μ 0 ≠ μ 1
ANOVA - Start Frequency (Hz) Syll 3
Factor	df	F	p
Genotype	1	29.07	< .00001
Session	1	1.88	0.17067
Genotyp*Session	1	13.17	0.0003
Post Hoc Tests
Genotype
Genotype	Genotype	df	t	ptukey	pbonferroni	Cohen's d
HET	WT	1261	-5.39	< .00001	< .00001	-0.475
Session
Session	Session	df	t	ptukey	pbonferroni	Cohen's d
1	2	1261	1.37	0.17067	0.17067	0.121
Genotyp*Session
Session	Genotype	Session	Genotype	df	t	ptukey	pbonferroni	Cohen's d
1	HET	1	WT	1261	-6.38	< .00001	< .00001	-0.795
		2	HET	1261	-1.21	0.62338	1	-0.199
		2	WT	1261	-2.93	0.01803	0.02061	-0.354
	WT	2	HET	1261	4.65	2e-05	2e-05	-0.596
		2	WT	1261	7.15	< .00001	< .00001	0.441
2	HET	2	WT	1261	-1.25	0.59784	1	-0.155
Note. Comparisons are based on estimated marginal means

## Sheet: Chevron_8
Independent Samples T-Test and Mann-Whitney U test- Chevron (Syll 8) Figure 2c
Variable	Test	Statistic	df	p			Effect Size
Duration (sec)	Student's t	4.56	558	< .00001	Cohen's d		0.637
	Mann-Whitney U	9116		< .00001	Rank biserial correlation		0.364
Start Frequency (Hz)	Student's t	1.5	558	0.13461	Cohen's d		0.209
	Mann-Whitney U	12158		0.05931	Rank biserial correlation		0.152
End Frequency (Hz)	Student's t	-3.13	558	0.00185	Cohen's d		-0.437
	Mann-Whitney U	10617		0.00122	Rank biserial correlation		0.259
Note. Hₐ μ 0 ≠ μ 1
ANOVA - Duration (Sec) - Chevron
Factor	df	F	p
Genotype	1	19.235	1e-05
Session	1	0.371	0.54271
Genotype*Session	1	6.54e-07	0.99935
Post Hoc Comparisons
Genotype
Genotype	Genotype	df	t	ptukey	pbonferroni	Cohen's d
HET	WT	556	-4.39	1e-05	1e-05	-0.62
Session
Session	Session	df	t	ptukey	pbonferroni	Cohen's d
1	2	556	-0.609	0.54271	0.54271	-0.0861
Genotype*Session
Session	Genotype	Session	Genotype	df	t	ptukey	pbonferroni	Cohen's d
1	HET	1	WT	556	-3.232	0.0071	0.00781	-0.6196
		2	HET	556	-0.322	0.98845	1	-0.0859
		2	WT	556	-3.807	0.0009	0.00094	-0.7058
	WT	2	HET	556	2.502	0.06071	0.07585	-0.5336
		2	WT	556	-0.929	0.78945	1	-0.0862
2	HET	2	WT	556	-2.985	0.01563	0.01776	-0.6198
ANOVA - Start Frequency (Hz) - Chevron
Factor	df	F	p
Genotype	1	2.3287	0.12758
Session	1	0.0702	0.7912
Genotype*Session	1	1.5543	0.21302
Post Hoc Comparisons
Genotype*Session
Genotype
Genotype	Genotype	df	t	ptukey	pbonferroni	Cohen's d
HET	WT	556	-1.53	0.12758	0.12758	-0.216
Comparison
Session	Session	df	t	ptukey	pbonferroni	Cohen's d
1	2	556	-0.265	0.7912	0.7912	-0.0374
Session	Genotype	Session	Genotype	df	t	ptukey	pbonferroni	Cohen's d
1	HET	1	WT	556	-2.044	0.17328	0.24864	-0.3918
		2	HET	556	-0.8	0.85433	1	-0.2136
		2	WT	556	-1.365	0.5219	1	-0.253
	WT	2	HET	556	0.835	0.83758	1	-0.1782
		2	WT	556	1.495	0.4411	0.81267	0.1387
2	HET	2	WT	556	-0.19	0.99756	1	-0.0395
ANOVA - End Frequency (Hz) - Chevron
Factor	df	F	p
Genotype	1	11.86	0.00062
Session	1	7.91	0.0051
Genotype*Session	1	9.24	0.00248
Post Hoc Comparisons
Genotype
Genotype	Genotype	df	t	ptukey	pbonferroni	Cohen's d
HET	WT	556	3.44	0.00062	0.00062	0.487
Session
Session	Session	df	t	ptukey	pbonferroni	Cohen's d
1	2	556	-2.81	0.0051	0.0051	-0.397
Genotype*Session
Session	Genotype	Session	Genotype	df	t	ptukey	pbonferroni	Cohen's d
1	HET	1	WT	556	0.298	0.99082	1	0.0571
		2	HET	556	-3.097	0.01101	0.0123	-0.8268
		2	WT	556	0.482	0.96317	1	0.0893
	WT	2	HET	556	-4.144	0.00023	0.00024	0.8839
		2	WT	556	0.347	0.98565	1	0.0322
2	HET	2	WT	556	4.412	7e-05	7e-05	0.9161
Note. Comparisons are based on estimated marginal means
